# Supplementary material for: Therapeutic effects of Sheng Xue Fang in a cyclophosphamide-induced anaemia mouse model
Source: Pharm Biol. 2021 Jun 27;59(1):787–96. doi: 10.1080/13880209.2021.1941133 (PMC8238071; doi:10.1080/13880209.2021.1941133)
Supplement: Table_S2.xlsx [file IPHB_A_1941133_SM8030.xlsx]

## Sheet: target information
Seq	Gene	Entry	Seq	Gene	Entry	Seq	Gene	Entry	Seq	Gene	Entry	Seq	Gene	Entry
1	AARS2	Q5JTZ9	2	ABCB1	P08183	3	ABCC1	O35379	4	ABCC2	Q92887	5	ACADSB	P45954
6	ACHE	P22303	7	ACSL1	P33121	8	ACSS2	Q9NR19	9	ADH1B	P00325	10	ADH1C	P00326
11	ADIPOQ	Q96A54	12	ADK	Q96A54	13	ADORA2A	P29274	14	ADORA2B	P29275	15	ADRA1B	P35368
16	ADRA2C	P18825	17	ADRB1	P08588	18	ADRB2	P07550	19	AGXT	O35423	20	AHR	P30561
21	AKR1C1	Q04828	22	AKR1C3	P42330	23	AKT1	P31750	24	ALAD	P13716	25	ALAS1	P13196
26	ALAS2	P22557	27	ALDH1A1	P00352	28	ALDH1A2	O94788	29	ALDH1A3	P47895	30	ALDH2	P05091
31	ALOX12	P18054	32	ALOX5	P09917	33	ANXA1	P04083	34	APOB	Q0VD83	35	APP	P12023
36	AR	P10275	37	ARG1	P05089	38	ARG2	P78540	39	ASL	P04424	40	ASNS	P08243
41	ASNSD1	Q9NWL6	42	ASPA	P45381	43	ASPG	Q9LS40	44	ASPH	Q12797	45	ASS1	P00966
46	ATP1A1	P05023	47	ATP5B	P06576	48	BAAT	Q14032	49	BAD	Q61337	50	BAX	Q07812
51	BCAT1	P54687	52	BCHE	P06276	53	BCL2	Q92934	54	BCL2L1	Q07817	55	BIRC5	O15392
56	CA2	P00918	57	CACNA1A	O00555	58	CACNA2D1	P54289	59	CAD	P27708	60	CALCA	P06881
61	CASP3	P42574	62	CASP7	P55210	63	CASP8	Q14790	64	CASP9	P55211	65	CAT	P04040
66	CBS	P35520	67	CBSL	P0DN79	68	CCNA2	P20248	69	CCNB1	P14635	70	CCND1	P24385
71	CD163	Q86VB7	72	CD34	Q64314	73	CD40LG	P29965	74	CDC37	Q16543	75	CDK1	P11440
76	CDK2	P24941	77	CDK4	Q9XTR1	78	CDKN1B	P46527	79	CES1	P23141	80	CHEK1	O14757
81	CHRM2	Q9ERZ4	82	CNR1	P21554	83	COMT	O88587	84	CPS1	P31327	85	CREB1	Q01147
86	CXCR4	P61073	87	CYP17A1	P05093	88	CYP19A1	P11511	89	CYP1A1	P00185	90	CYP1A2	P05177
91	CYP1B1	Q64429	92	CYP27B1	O15528	93	CYP2B6	P20813	94	CYP3A4	P08684	95	DARS2	Q6PI48
96	DCK	P27707	97	DCT	P29812	98	DDAH2	O95865	99	DNAJA3	Q96EY1	100	DNMT3A	Q9Y6K1
101	DPP4	P27487	102	DRD1	Q61616	103	DRD2	P14416	104	DRD3	P35462	105	DRD4	P21917
106	DRD5	P21918	107	EGFR	P00533	108	EGLN1	Q9GZT9	109	EIF6	P56537	110	EPHB2	P29323
111	ERBB2	P04626	112	ESR1	Q9SAD4	113	ESR2	Q92731	114	F10	P00742	115	F2	P00734
116	F7	P08709	117	FADS2	O95864	118	FAS	P25445	119	FBP1	P09467	120	FOS	P01100
121	FXN	Q16595	122	GABRA4	P48169	123	GATM	P50440	124	GC	P02774	125	GCSH	P23434
126	GLDC	P23378	127	GLRA1	P23415	128	GLRA2	P23416	129	GLRA3	O75311	130	GLRB	P48167
131	GLUL	P15104	132	GLYAT	Q6IB77	133	GNMT	Q14749	134	GOT2	P05202	135	GPT	P24298
136	GRIA2	P42262	137	GRIN2A	Q12879	138	GSK3B	P49841	139	GSR	P00390	140	GSS	P48637
141	GSTM1	P09488	142	GSTM2	P28161	143	GSTP1	P09211	144	HCN3	Q9P1Z3	145	HDAC2	Q92769
146	HDAC9	Q9UKV0	147	HDC	P19113	148	HIF1AN	Q9NWT6	149	HLCS	P50747	150	HMGCR	P00347
151	HMOX1	P09601	152	HSD3B2	P26439	153	HTR2A	P28223	154	HTR2C	P28335	155	HTR3A	P46098
156	HTR4	Q13639	157	ICAM1	P05362	158	ICMT	O60725	159	IFNG	P01579	160	IGF2	P11717
161	IKBKB	O14920	162	IL10	P22301	163	IL2	P60568	164	IL4	P05112	165	IL6	P05231
166	IMPA1	P29218	167	INS	P29218	168	INSR	P06213	169	ISCU	Q9H1K1	170	ITGAL	P20701
171	ITGB2	P05107	172	JUN	P05412	173	KCNA1	Q09470	174	KCNA2	P16389	175	KCNC3	Q14003
176	KCND3	Q9UK17	177	KCNH2	Q12809	178	KCNK4	Q9NYG8	179	KCNMA1	Q12791	180	KCNQ1	P51787
181	LARS	Q9P2J5	182	LARS2	Q15031	183	LGALS9	O00182	184	MAOA	P21397	185	MAOB	P27338
186	MAP1S	Q66K74	187	MAP2	P11137	188	MAP4	P27816	189	MAPK1	P28482	190	MAPK14	Q16539
191	MAPK3	P27361	192	MAPK8	P45983	193	MAPT	P10636	194	MAT1A	Q00266	195	MCL1	Q07820
196	MDM2	Q00987	197	MET	P08581	198	MMP1	P03956	199	MMP13	P45452	200	MMP2	P08253
201	MMP8	P22894	202	MMP9	P14780	203	MPO	P05164	204	MT-ND6	P03923	205	MTOR	P42345
206	MTTP	P55157	207	NCOA2	Q98TW1	208	NFATC2	Q13469	209	NFE2L2	Q16236	210	NFKB2	Q00653
211	NFKBIA	P25963	212	NOS1	P29475	213	NOS2	P35228	214	NOS3	P29474	215	NQO1	P15559
216	NR0B1	P51843	217	NR1I2	O75469	218	NR1I3	Q14994	219	NR2C2	P49116	220	NR3C1	P04150
220	NR3C1	P04150	221	NR3C2	P08235	222	NUF2	Q9BZD4	223	OAT	P04181	224	OCLN	Q16625
225	OGDH	Q02218	226	OLR1	P78380	227	OPRM1	P35372	228	OTC	P00480	229	PADI4	Q9UM07
230	PCCA	P05165	231	PCCB	P05166	232	PCNA	P12004	233	PDE3A	Q14432	234	PDE4B	Q07343
235	PDE4D	Q08499	236	PDXK	O00764	237	PGR	P06401	238	PHKG2	P15735	239	PHOSPHO1	Q8TCT1
240	PIK3CG	P48736	241	PIM1	P11309	242	PIPOX	Q9P0Z9	243	PLA2G4A	P47712	244	PLAT	P00750
245	PLAU	P00749	246	PLG	P00747	247	PNP	P00491	248	PNPO	Q9NVS9	249	POLA1	P09884
250	POLE	Q07864	251	POLE2	P56282	252	POLE3	Q9NRF9	253	PON1	P27169	254	PPARA	Q07869
255	PPARD	Q03181	256	PPARG	P37231	257	PPAT	Q06203	258	PRKAA1	Q13131	259	PRKAB1	Q9Y478
260	PRKACA	P17612	261	PRKCA	Q9NRD5	262	PRKCD	Q05655	263	PTGER3	P43115	264	PTGES2	Q9H7Z7
265	PTGS1	P23219	266	PTGS2	P35354	267	PTPN1	P18031	268	PTPN6	P29350	269	PYGM	P11217
270	RARA	P10276	271	RARB	P10826	272	RARG	P13631	273	RB1	P06400	274	RBP1	P09455
275	RBP3	P10745	276	RDH12	Q96NR8	277	RELA	Q04206	278	RRM1	P23921	279	RRM2	P31350
280	RRM2B	Q7LG56	281	RXRA	P19793	282	SCN2A	Q99250	283	SCN2B	O60939	284	SCN4A	P35499
285	SCN4B	Q8IWT1	286	SCN5A	Q14524	287	SELE	P16581	288	SHMT2	P34897	289	SIRT1	Q96EB6
290	SLC1A2	P43004	291	SLC1A3	P43003	292	SLC22A1	O15245	293	SLC25A13	Q9UJS0	294	SLC25A15	Q9Y619
295	SLC2A4	P14672	296	SLC36A1	Q7Z2H8	297	SLC6A2	P23975	298	SLC6A3	Q01959	299	SLC6A4	P31645
300	SLC7A2	P52569	301	SLC7A8	Q9UHI5	302	SLC8A1	P32418	303	SLCO1B1	Q9Y6L6	304	SLCO1B3	Q9NPD5
305	SLPI	P03973	306	SOAT1	P35610	307	SOAT2	O75908	308	SOD1	P00441	309	SREBF1	P36956
310	STAT1	P42224	311	STAT3	P40763	312	TDO2	P48775	313	TGFB1	P01137	314	TIMP1	P01033
315	TLR4	O00206	316	TNF	P01375	317	TNNC1	P63316	318	TNNT2	P45379	319	TOP1	P11387
320	TOP2A	P11388	321	TP53	P04637	322	TPMT	P51580	323	TPO	P07202	324	TRPA1	O75762
325	TRPV3	Q8NET8	326	TUBB	P07437	327	TUBB1	Q9H4B7	328	TYMS	P04818	329	TYR	P14679
330	TYRP1	P17643	331	UGT1A1	P22309	332	VCAM1	P19320	333	VDAC1	P21796	334	VDAC3	Q9Y277
335	VDR	P11473	336	VEGFA	P15692	337	XDH	P47989
