# Supplementary material for: Therapeutic effects of Sheng Xue Fang in a cyclophosphamide-induced anaemia mouse model
Source: Pharm Biol. 2021 Jun 27;59(1):787–96. doi: 10.1080/13880209.2021.1941133 (PMC8238071; doi:10.1080/13880209.2021.1941133)
Supplement: Table_S1.xlsx [file IPHB_A_1941133_SM8029.xlsx]

## Sheet: Sheet1
Seq	Chemical name	PubChem CID	Molecular Formula	Molecular Weight	OB (%)	DL	Herb
1	P-HydroxybenzylAlcohol	125	C7H8O2	124.1 g/mol	—	—	茯苓, Poria cocos (Schw.) Wolf (sclerotium)
2	Adenine	190	C5H5N5	135.1 g/mol	—	—	茯苓, Poria cocos (Schw.) Wolf (sclerotium)
3	Choline	305	C5H14NO+	104.2 g/mol	—	—	茯苓, Poria cocos (Schw.) Wolf (sclerotium)
4	naringenin	932	C15H12O5	302.3 g/mol	59.29	0.21	陈皮, Citrus sinensis(L.) Osbeck (peel)
5	10-HydroxyacetylbaccatinVi	932	C15H12O5	272.25 g/mo	—	—	茯苓, Poria cocos (Schw.) Wolf (sclerotium)
6	berberine	2353	C20H18NO4+	336.4 g/mol	36.86	0.78	大枣, Ziziphus jujuba Mill (fruit)
7	Fumarine	4970	C20H19NO5	353.4 g/mol	59.26	0.83	大枣, Ziziphus jujuba Mill (fruit)
8	Lysine	5962	C6H14N2O2	146.2 g/mol	—	—	阿胶, Colla corii Asini (donkey skin)
9	Sucrose	5988	C12H22O11	342.3 g/mol	—	—	刺五加, Acanthopanax senticosus (Rupr. et Maxim.) Harms (root and stem)
10	Histidine	6274	C6H9N3O2	155.2 g/mo	—	—	阿胶, Colla corii Asini (donkey skin)
11	LauricAldehyde	8194	C12H24O	184.3 g/mol	—	—	茯苓, Poria cocos (Schw.) Wolf (sclerotium)
12	Ergotamine	8223	C33H35N5O5	581.7 g/mol	—	—	茯苓, Poria cocos (Schw.) Wolf (sclerotium)
13	Nuciferin	10146	C19H21NO2	295.4 g/mol	34.43	0.4	大枣, Ziziphus jujuba Mill (fruit)
14	Stearin	11146	C57H110O6	891.5 g/mol	—	—	刺五加, Acanthopanax senticosus (Rupr. et Maxim.) Harms (root and stem)
15	Undecan-2-Ol	15448	C11H24O	172.3 g/mol	—	—	茯苓, Poria cocos (Schw.) Wolf (sclerotium)
16	Arginine	28782	C6H14N4O2	174.2 g/mol	—	—	阿胶, Colla corii Asini (donkey skin)
17	Sesamin	72307	C20H18O6	354.4 g/mol	—	—	刺五加, Acanthopanax senticosus (Rupr. et Maxim.) Harms (root and stem)
18	nobiletin	72344	C21H22O8	354.4 g/mol	61.67	0.52	陈皮, Citrus sinensis(L.) Osbeck (peel)
19	Dauricine	73400	C38H44N2O6	624.8 g/mol	—	—	刺五加, Acanthopanax senticosus (Rupr. et Maxim.) Harms (root and stem)
20	Liriodendrin	73636	C34H46O18	742.7 g/mol	—	—	刺五加, Acanthopanax senticosus (Rupr. et Maxim.) Harms (root and stem)
21	stepharine	98455	C18H19NO3	297.4 g/mol	31.55	0.33	大枣, Ziziphus jujuba Mill (fruit)
22	diosgenin	99474	C27H42O3	414.7 g/mol	80.88	0.81	黄精, Polygonatum sibiricum Delar. ex Redoute (root)
23	DFV	114829	C15H12O4	290.2 g/mol	32.76	0.18	黄精, Polygonatum sibiricum Delar. ex Redoute (root)
24	Perlolyrine	160179	C16H12N2O2	264.3 g/mol	65.95	0.27	党参, Codonopsis pilosula (Franch.) Nannf (root)
25	(S)-Coclaurine	160487	C17H19NO3	285.4 g/mol	42.35	0.24	大枣, Ziziphus jujuba Mill (fruit)
26	Ciwujianoside D1	163951	C55H88O22	1101.3 g/mol	—	—	刺五加, Acanthopanax senticosus (Rupr. et Maxim.) Harms (root and stem)
27	4',5-Dihydroxyflavone	165521	C15H10O4	254.3 g/mol	48.55	0.19	黄精, Polygonatum sibiricum Delar. ex Redoute (root)
28	Vestitol	177149	C16H16O4	272.3 g/mol	74.66	0.21	鸡血藤, Spatholobus suberectus Dunn (stem)
29	beta-sitosterol	222284	C29H50O	414.7 g/mol	36.91	0.75	当归, Angelica sinensis (Oliv.) Diels (root)
30	7-Methoxy-2-methyl isoflavone	354368	C17H14O3	266.3 g/mol	42.56	0.2	党参, Codonopsis pilosula (Franch.) Nannf (root)
31	6,6'-Dimethoxygossypol	375713	C32H34O8	546.6 g/mol	—	—	刺五加, Acanthopanax senticosus (Rupr. et Maxim.) Harms (root and stem)
32	eriodictyol	440735	C15H12O6	288.3 g/mol	71.79	0.24	女贞子, Fructus ligustri Lucidi (fruit)
33	Frutinone A	441965	C16H8O4	264.2 g/mol	65.9	0.34	党参, Codonopsis pilosula (Franch.) Nannf (root)
34	Ergosterol	444679	C28H44O	396.6 g/mol	—	—	茯苓, Poria cocos (Schw.) Wolf (sclerotium)
35	gamma-Sitosterol	457801	C29H50O	414.7 g/mol	—	—	刺五加, Acanthopanax senticosus (Rupr. et Maxim.) Harms (root and stem)
36	Lupinidine	644020	C15H26N2	234.4 g/mol	61.89	0.21	鸡血藤, Spatholobus suberectus Dunn (stem)
37	5,7-dihydroxy-2-(3-hydroxy-4-methoxyphenyl)chroman-4-one	676152	C16H14O6	404.5 g/mol	47.74	0.27	陈皮, Citrus sinensis(L.) Osbeck (peel)
38	(2R)-7-hydroxy-2-(4-hydroxyphenyl)chroman-4-one	928837	C15H12O4	256.3 g/mol	71.12	0.18	黄精, Polygonatum sibiricum Delar. ex Redoute (root)
39	2-Acridinecarboxylic acid	3041556	C14H9NO2	223.2 g/mol	72.86	0.16	黄精, Polygonatum sibiricum Delar. ex Redoute (root)
40	formononetin	5280378	C16H12O4	268.3 g/mo	69.67	0.21	黄芪, Hedysarum Multijugum multijugum Maxim (root); 鸡血藤, Spatholobus suberectus Dunn (stem)
41	luteolin	5280445	C15H10O6	286.3 g/mol	36.16	0.25	女贞子, Fructus ligustri Lucidi (fruit); 鸡血藤, Spatholobus suberectus Dunn (stem); 党参, Codonopsis pilosula (Franch.) Nannf (root)
42	Calycosin	5280448	C16H12O5	284.3 g/mol	47.75	0.24	女贞子, Fructus ligustri Lucidi (fruit); 鸡血藤, Spatholobus suberectus Dunn (stem); 党参, Codonopsis pilosula (Franch.) Nannf (root)
43	Stigmasterol	5280794	C29H48O	412.7 g/mol	43.83	0.76	当归, Angelica sinensis (Oliv.) Diels (root)
44	kaempferol	5280863	C15H10O6	286.2 g/mol	41.88	0.24	黄芪, Hedysarum Multijugum multijugum Maxim (root); 女贞子, Fructus ligustri Lucidi (fruit)
45	28-Isofucosterol	5281328	C29H48O	412.7 g/mol	—	—	刺五加, Acanthopanax senticosus (Rupr. et Maxim.) Harms (root and stem)
46	baicalein	5281605	C15H10O5	270.2 g/mol	33.52	0.21	黄精, Polygonatum sibiricum Delar. ex Redoute (root)
47	isorhamnetin	5281654	C16H12O7	316.3 g/mol	49.6	0.31	黄芪, Hedysarum Multijugum multijugum Maxim (root)
48	Cajinin	5281706	C16H12O6	300.3 g/mol	68.8	0.27	鸡血藤, Spatholobus suberectus Dunn (stem)
49	coumestrol	5281707	C15H8O5	268.2 g/mol	32.49	0.34	大枣, Ziziphus jujuba Mill (fruit)
50	Psi-Baptigenin	5281805	C16H10O5	282.3 g/mol	70.12	0.31	鸡血藤, Spatholobus suberectus Dunn (stem)
51	(Z)-1-(2,4-dihydroxyphenyl)-3-(3,4-dihydroxyphenyl)prop-2-en-1-one	5315562	C15H12O5	272.3 g/mol	83.78	0.17	鸡血藤, Spatholobus suberectus Dunn (stem)
52	O-AcetylpachymicAcid-25-Ol	5316009	C35H56O7	588.8 g/mol	—	—	茯苓, Poria cocos (Schw.) Wolf (sclerotium)
53	1,7-Dihydroxy-3,9-dimethoxy pterocarpene	5316760	C17H14O6	314.3 g/mol	39.05	0.48	黄芪, Hedysarum Multijugum multijugum Maxim (root)
54	2,3-Dimethoxy-9,10-Dihydroxy-N-Methyl-Tetrahydroprotoberberine Quaternary Salt	5316854	C20H24NO4+	342.4 g/mol	—	—	刺五加, Acanthopanax senticosus (Rupr. et Maxim.) Harms (root and stem)
55	glycitein	5317750	C16H12O5	356.5 g/mol	50.48	0.24	党参, Codonopsis pilosula (Franch.) Nannf (root)
56	20-Hexadecanoylingenol	5318035	C36H58O6	586.8 g/mol	—	—	茯苓, Poria cocos (Schw.) Wolf (sclerotium)
57	HydrangeicAcid	5318116	C15H12O4	256.3 g/mol	—	—	茯苓, Poria cocos (Schw.) Wolf (sclerotium)
58	3-beta-Hydroxymethyllenetanshiquinone	5318290	C18H14O4	294.3 g/mol	32.16	0.41	党参, Codonopsis pilosula (Franch.) Nannf (root)
59	11-Hydroxyrankinidine	5318332	C20H24N2O4	274.4 g/mol	40	0.66	党参, Codonopsis pilosula (Franch.) Nannf (root)
60	Jaranol	5318869	C17H14O6	314.3 g/mol	50.83	0.29	黄芪, Hedysarum Multijugum multijugum Maxim (root)
61	licochalcone a	5318998	C21H22O4	338.4 g/mol	40.79	0.29	鸡血藤, Spatholobus suberectus Dunn (stem)
62	3'-Methoxydaidzein	5319422	C16H12O5	284.3 g/mol	48.57	0.24	黄精, Polygonatum sibiricum Delar. ex Redoute (root)
63	8-o-Methylreyusi	5319771	C17H14O5	298.3 g/mol	70.32	0.27	鸡血藤, Spatholobus suberectus Dunn (stem)
64	Turanose	5460935	C12H22O11	342.3 g/mol	—	—	茯苓, Poria cocos (Schw.) Wolf (sclerotium)
65	PoricoicAcidB	5471852	C30H44O5	484.7 g/mol	—	—	茯苓, Poria cocos (Schw.) Wolf (sclerotium)
66	PachymicAcid	5484385	C33H52O5	528.8 g/mol	—	—	茯苓, Poria cocos (Schw.) Wolf (sclerotium)
67	(Z)-3-(4-hydroxy-3-methoxy-phenyl)-N-[2-(4-hydroxyphenyl)ethyl]acrylamide	6440659	C18H19NO4	313.4 g/mol	118.35	0.26	鸡血藤, Spatholobus suberectus Dunn (stem)
68	Eburicol	9803310	C31H52O	440.7 g/mol	—	—	茯苓, Poria cocos (Schw.) Wolf (sclerotium)
69	Citromitin	12303287	C21H24O8	402.4 g/mol	86.9	0.51	陈皮, Citrus sinensis(L.) Osbeck (peel)
70	Stepholidine	12442999	C19H21NO4	327.4 g/mol	33.11	0.54	大枣, Ziziphus jujuba Mill (fruit)
71	(6aR,11aR)-9,10-dimethoxy-6a,11a-dihydro-6H-benzofurano[3,2-c]chromen-3-ol	14077830	C17H16O5	300.3 g/mol	64.26	0.42	黄芪, Hedysarum Multijugum multijugum Maxim (root)
72	atractylenolide iii	14420566	C15H20O3	248.4 g/mol	31.15	0.17	党参, Codonopsis pilosula (Franch.) Nannf (root); 白术, Atractylodes macrocephala Koidz (stem)
73	8β-ethoxy atractylenolide Ⅲ	14448075	C17H24O3	272.3 g/mol	35.95	0.21	白术, Atractylodes macrocephala Koidz (stem)
74	Dehydroeburicoicacid	15250826	C31H48O3	468.7 g/mol	—	—	茯苓, Poria cocos (Schw.) Wolf (sclerotium)
75	7-O-methylisomucronulatol	15689652	C18H20O5	316.3 g/mol	74.69	0.3	黄芪, Hedysarum Multijugum multijugum Maxim (root)
76	3,9-di-O-methylnissolin	15689655	C18H18O5	314.3 g/mol	53.74	0.48	黄芪, Hedysarum Multijugum multijugum Maxim (root)
77	Medicagol	5319322	C16H8O6	296.2 g/mol	57.49	0.6	鸡血藤, Spatholobus suberectus Dunn (stem)
